# Supplementary material for: Ethanolic Leaf Extract of Annona muricata Pauses Plasmodium knowlesi Schizogony and Reduces Binding of Infected Red Blood Cells to Endothelial Cells
Source: Trop Med Infect Dis. 2026 Jul 6;11(7):184. doi: 10.3390/tropicalmed11070184 (PMC13417136; doi:10.3390/tropicalmed11070184)
Supplement: Supplementary file 1 [file tropicalmed-11-00184-s001.zip]

Archive with 1 entries (1 files):
- tropicalmed-4347458-supplementary.pdf
